# Supplementary material for: Is there genetic variation in mycorrhization of Medicago truncatula?
Source: PeerJ. 2017 Sep 7;5:e3713. doi: 10.7717/peerj.3713 (PMC5592082; doi:10.7717/peerj.3713)
Supplement: Supplemental Information 1 [file peerj-05-3713-s007.xlsx]

## Sheet: Fig1a_21dpi
	Intersects root/ crossline
Line	rep 1				rep 2				rep 3					Line								Line	Ratio +Myc/-Myc				Line
	Horizontal		Vertical		Horizontal		Vertical		Horizontal		Vertical				rep 1		rep 2		rep 3				rep1	rep2	rep3			% mycorrhization
	+Myc	- Myc	+Myc	- Myc	+Myc	- Myc	+Myc	- Myc	+Myc	- Myc	+Myc	- Myc			+Myc	- Myc	+Myc	- Myc	+Myc	- Myc								rep1	rep2	rep3
49	2	25	1	28	11	31	18	34	10	30	10	31		49	3	53	29	65	20	61		49	0.0566038	0.446154	0.327869		49	5.35714	30.8511	24.6914
144	7	89	15	86	12	38	12	31	25	54	27	60		144	22	175	24	69	52	114		144	0.125714	0.347826	0.45614		144	11.1675	25.8065	31.3253
154	6	70	9	40	6	33	11	40	10	52	7	46		154	15	110	17	73	17	98		154	0.136364	0.232877	0.173469		154	12	18.8889	14.7826
163	2	29	5	31	35	32	26	29	4	48	1	34		163	7	60	61	61	5	82		163	0.116667	1	0.0609756		163	10.4478	50	5.74713
174	18	53	10	38	27	29	28	26	4	51	5	48		174	28	91	55	55	9	99		174	0.307692	1	0.0909091		174	23.5294	50	8.33333
198	10	47	7	48	0	54	0	53	14	38	16	30		198	17	95	0	107	30	68		198	0.178947	0	0.441176		198	15.1786	0	30.6122
213	0	65	4	59	14	38	21	39	16	58	17	56		213	4	124	35	77	33	114		213	0.0322581	0.454545	0.289474		213	3.125	31.25	22.449
239	0	54	0	49	11	41	13	37	10	37	9	39		239	0	103	24	78	19	76		239	0	0.307692	0.25		239	0	23.5294	20
245	3	17	1	21	24	72	31	57	13	55	14	44		245	4	38	55	129	27	99		245	0.105263	0.426357	0.272727		245	9.52381	29.8913	21.4286
263	9	75	9	49	10	32	9	37	6	39	4	43		263	18	124	19	69	10	82		263	0.145161	0.275362	0.121951		263	12.6761	21.5909	10.8696
290	7	46	8	39	18	23	18	20	25	14	16	22		290	15	85	36	43	41	36		290	0.176471	0.837209	1.13889		290	15	45.5696	53.2468
310	1	42	3	30	4	60	1	42	2	58	2	72		310	4	72	5	102	4	130		310	0.0555556	0.0490196	0.0307692		310	5.26316	4.6729	2.98507
321	0	40	1	36	2	38	4	43	0	52	0	57		321	1	76	6	81	0	109		321	0.0131579	0.0740741	0		321	1.2987	6.89655	0
337	1	54	1	42	11	34	15	37	15	92	10	86		337	2	96	26	71	25	178		337	0.0208333	0.366197	0.140449		337	2.04082	26.8041	12.3153
368	0	36	0	28	6	49	16	47	17	48	13	48		368	0	64	22	96	30	96		368	0	0.229167	0.3125		368	0	18.6441	23.8095
369	0	33	0	34	20	39	19	35	9	55	7	60		369	0	67	39	74	16	115		369	0	0.527027	0.13913		369	0	34.5133	12.2137
530	0	31	0	24	16	51	16	46	6	57	6	47		530	0	55	32	97	12	104		530	0	0.329897	0.115385		530	0	24.8062	10.3448
542	0	34	4	31	26	33	36	25	2	69	1	85		542	4	65	62	58	3	154		542	0.0615385	1.06897	0.0194805		542	5.7971	51.6667	1.91083
543	1	53	2	68	24	27	23	30	14	97	20	81		543	5	121	47	57	34	178		543	0.0413223	0.824561	0.191011		543	3.96825	45.1923	16.0377
544	0	68	1	81	22	31	27	36	1	102	1	116		544	2	149	49	67	2	218		544	0.0134228	0.731343	0.00917431		544	1.3245	42.2414	0.909091
545	15	50	13	44	13	35	14	46	3	104	6	92		545	16	94	27	81	9	196		545	0.170213	0.333333	0.0459184		545	14.5455	25	4.39024
549	1	27	2	28	13	27	8	19	15	62	10	71		549	14	55	21	46	25	133		549	0.254545	0.456522	0.18797		549	20.2899	31.3433	15.8228
550	0	12	1	12	2	16	3	6	7	15	6	19		550	2	24	5	22	13	34		550	0.0833333	0.227273	0.382353		550	7.69231	18.5185	27.6596
552	1	19	2	35	1	29	6	36	3	21	6	25		552	2	54	7	65	9	46		552	0.037037	0.107692	0.195652		552	3.57143	9.72222	16.3636
554	1	53	2	41	14	31	11	22	29	17	22	16		554	3	94	25	53	51	33		554	0.0319149	0.471698	1.54545		554	3.09278	32.0513	60.7143
555	0	34	0	24	22	34	32	25	20	34	22	32		555	2	58	54	59	42	66		555	0.0344828	0.915254	0.636364		555	3.33333	47.7876	38.8889
557	4	31	1	28	13	77	10	63	10	26	12	24		557	4	59	23	140	22	50		557	0.0677966	0.164286	0.44		557	6.34921	14.1104	30.5556
648	5	50	6	48	5	40	6	47	18	35	23	32		648	6	98	11	87	41	67		648	0.0612245	0.126437	0.61194		648	5.76923	11.2245	37.963
651	22	18	24	12	18	36	16	32	5	34	5	35		651	28	30	34	68	10	69		651	0.933333	0.5	0.144928		651	48.2759	33.3333	12.6582
679	2	28	2	28	22	30	11	27	23	18	17	17		679	26	56	33	57	40	35		679	0.464286	0.578947	1.14286		679	31.7073	36.6667	53.3333
734	0	55	2	45	5	37	3	42	34	36	33	28		734	2	100	8	79	67	64		734	0.02	0.101266	1.04688		734	1.96078	9.1954	51.145
736	11	25	10	28	20	22	12	28	16	22	15	18		736	13	53	32	50	31	40		736	0.245283	0.64	0.775		736	19.697	39.0244	43.662
A17	8	62	11	56	22	53	16	58	8	36	10	25		A17	19	118	38	111	18	61		A17	0.161017	0.342342	0.295082		A17	13.8686	25.5034	22.7848

## Sheet: Fig1a_35dpi
	Intersects root/ crossline 35 dpi
Line	rep 1				rep 2				rep 3					Line								Line					Line
	Horizontal		Vertical		Horizontal		Vertical		Horizontal		Vertical				rep 1		rep 2		rep 3				Ratio +Myc/-Myc					% mycorrhization
	+Myc	- Myc	+Myc	- Myc	+Myc	- Myc	+Myc	- Myc	+Myc	- Myc	+Myc	- Myc			+Myc	- Myc	+Myc	- Myc	+Myc	- Myc			rep1	rep2	rep3			rep1	rep2	rep3
49	44	34	49	19	84	43	75	15	41	32	37	24		49	93	53	159	58	78	56		49	1.75472	2.74138	1.39286		49	63.6986	73.2719	58.209
144	46	61	46	69	60	25	59	36	41	79	35	87		144	92	130	119	61	76	166		144	0.707692	1.95082	0.457831		144	41.4414	66.1111	31.405
154	25	87	37	84	113	55	104	78	14	54	13	55		154	62	171	217	133	27	109		154	0.362573	1.63158	0.247706		154	26.6094	62	19.8529
163	30	42	27	45	63	56	41	45	19	56	14	40		163	57	87	104	101	33	96		163	0.655172	1.0297	0.34375		163	39.5833	50.7317	25.5814
174	19	7	22	11	46	27	48	23	31	28	21	34		174	41	18	94	50	52	62		174	2.27778	1.88	0.83871		174	69.4915	65.2778	45.614
198	21	35	33	30	25	42	19	34	6	64	4	57		198	54	65	44	76	10	121		198	0.830769	0.578947	0.0826446		198	45.3782	36.6667	7.63359
213	41	76	49	82	41	106	43	78	22	86	23	84		213	90	158	84	184	45	170		213	0.56962	0.456522	0.264706		213	36.2903	31.3433	20.9302
239	4	74	3	67	36	22	57	20	36	60	41	42		239	7	141	93	42	77	102		239	0.0496454	2.21429	0.754902		239	4.72973	68.8889	43.0168
245	43	58	43	51	80	63	66	60	22	42	30	35		245	86	109	146	123	52	77		245	0.788991	1.18699	0.675325		245	44.1026	54.2751	40.3101
263	56	81	92	70	86	96	70	76	16	92	11	75		263	148	151	156	172	27	167		263	0.980132	0.906977	0.161677		263	49.4983	47.561	13.9175
290	63	37	67	52	45	50	57	26	37	28	38	26		290	130	89	102	76	75	54		290	1.46067	1.34211	1.38889		290	59.3607	57.3034	58.1395
310	32	21	33	17	41	52	47	57	32	54	30	47		310	65	38	88	109	62	101		310	1.71053	0.807339	0.613861		310	63.1068	44.6701	38.0368
321	39	60	31	67	15	54	16	51	15	82	19	75		321	70	127	31	105	34	157		321	0.551181	0.295238	0.216561		321	35.533	22.7941	17.801
337	6	52	5	49	67	20	76	30	48	56	51	62		337	11	101	143	50	99	118		337	0.108911	2.86	0.838983		337	9.82143	74.0933	45.6221
368	65	43	58	42	44	73	44	70	22	46	21	61		368	123	85	88	143	43	107		368	1.44706	0.615385	0.401869		368	59.1346	38.0952	28.6667
369	67	83	51	90	31	145	29	129	49	115	27	95		369	118	173	60	274	76	210		369	0.682081	0.218978	0.361905		369	40.5498	17.9641	26.5734
530	53	95	47	101	29	40	35	48	30	38	28	52		530	100	196	64	88	58	90		530	0.510204	0.727273	0.644444		530	33.7838	42.1053	39.1892
542	65	58	66	42	71	77	93	76	88	43	59	42		542	131	100	164	153	147	85		542	1.31	1.0719	1.72941		542	56.71	51.735	63.3621
543	41	29	48	39	10	122	9	120	28	59	17	50		543	89	68	19	242	45	109		543	1.30882	0.0785124	0.412844		543	56.6879	7.27969	29.2208
544	15	68	17	74	13	67	8	73	6	87	8	62		544	32	142	21	140	14	149		544	0.225352	0.15	0.0939597		544	18.3908	13.0435	8.58896
545	35	31	30	38	28	52	34	47	14	85	13	91		545	65	69	62	99	27	176		545	0.942029	0.626263	0.153409		545	48.5075	38.5093	13.3005
549	22	37	21	32	0	28	1	32	16	13	12	10		549	43	69	1	60	28	23		549	0.623188	0.0166667	1.21739		549	38.3929	1.63934	54.902
550	0	47	0	47	2	40	4	35	17	29	16	29		550	0	94	6	75	33	58		550	0	0.08	0.568966		550	0	7.40741	36.2637
552	2	40	2	37	1	35	1	32	26	36	35	22		552	4	77	2	67	61	58		552	0.0519481	0.0298507	1.05172		552	4.93827	2.89855	51.2605
554	0	69	2	52	11	96	8	75	31	62	35	45		554	2	121	19	171	66	107		554	0.0165289	0.111111	0.616822		554	1.62602	10	38.1503
555	29	29	22	38	14	45	22	50	42	19	39	23		555	51	67	36	95	81	42		555	0.761194	0.378947	1.92857		555	43.2203	27.4809	65.8537
557	11	98	14	86	19	62	16	53	16	9	12	14		557	25	184	35	115	28	23		557	0.13587	0.304348	1.21739		557	11.9617	23.3333	54.902
648	0	53	0	39	21	26	18	16	15	51	13	80		648	0	92	39	42	28	131		648	0	0.928571	0.21374		648	0	48.1481	17.6101
651	3	91	1	88	8	74	8	65	44	64	62	61		651	4	179	16	139	106	125		651	0.0223464	0.115108	0.848		651	2.18579	10.3226	45.8874
679	21	31	28	37	18	59	19	61	12	153	20	133		679	49	68	37	120	32	286		679	0.720588	0.308333	0.111888		679	41.8803	23.5669	10.0629
734	19	35	15	39	42	28	42	30	70	51	71	40		734	34	74	84	58	141	91		734	0.459459	1.44828	1.54945		734	31.4815	59.1549	60.7759
736	16	101	9	107	27	66	29	47	37	33	52	28		736	25	208	56	113	89	61		736	0.120192	0.495575	1.45902		736	10.7296	33.1361	59.3333
A17	57	73	55	73	6	58	4	80	89	33	88	29		A17	112	146	10	138	177	62		A17	0.767123	0.0724638	2.85484		A17	43.4109	6.75676	74.0586

## Sheet: Fig1a_50dpi
	Intersects root/ crossline 50 dpi
Line	rep 1				rep 2				rep 3					Line								Line					Line
	Horizontal		Vertical		Horizontal		Vertical		Horizontal		Vertical				rep 1		rep 2		rep 3				Ratio +Myc/-Myc					% mycorrhization
	+Myc	- Myc	+Myc	- Myc	+Myc	- Myc	+Myc	- Myc	+Myc	- Myc	+Myc	- Myc			+Myc	- Myc	+Myc	- Myc	+Myc	- Myc			rep1	rep2	rep3			rep1	rep2	rep3
49	58	50	40	56	78	55	99	66	55	30	43	27		49	98	106	177	121	98	57		49	0.924528	1.46281	1.7193		49	48.0392	59.396	63.2258
144	71	29	69	38	72	31	77	32	81	9	99	4		144	140	67	149	63	180	13		144	2.08955	2.36508	13.8462		144	67.6329	70.283	93.2642
154	24	55	22	55	44	59	48	94	34	13	50	10		154	46	110	92	153	84	23		154	0.418182	0.601307	3.65217		154	29.4872	37.551	78.5047
163	65	71	67	86	27	90	32	88	59	14	72	16		163	132	157	59	178	131	30		163	0.840764	0.331461	4.36667		163	45.6747	24.8945	81.3665
174	32	41	30	23	65	24	74	22	37	2	45	0		174	62	64	139	46	82	2		174	0.96875	3.02174	41		174	49.2063	75.1351	97.619
198	13	80	4	92	30	53	34	55	52	58	55	52		198	17	172	64	108	107	110		198	0.0988372	0.592593	0.972727		198	8.99471	37.2093	49.3088
213	53	49	57	43	54	64	49	50	60	6	51	4		213	110	92	103	114	111	10		213	1.19565	0.903509	11.1		213	54.4554	47.4654	91.7355
239	29	52	34	53	30	23	31	56	70	9	65	7		239	63	105	61	79	135	16		239	0.6	0.772152	8.4375		239	37.5	43.5714	89.404
245	41	31	47	33	62	48	51	57	62	22	61	11		245	88	64	113	105	123	33		245	1.375	1.07619	3.72727		245	57.8947	51.8349	78.8462
263	51	37	67	45	36	50	45	60	45	6	26	11		263	118	82	81	110	71	17		263	1.43902	0.736364	4.17647		263	59	42.4084	80.6818
290	37	39	56	31	44	43	39	31	80	25	62	14		290	93	70	83	74	142	39		290	1.32857	1.12162	3.64103		290	57.0552	52.8662	78.453
310	24	34	33	32	49	38	60	37	53	72	44	74		310	57	66	109	75	97	146		310	0.863636	1.45333	0.664384		310	46.3415	59.2391	39.9177
321	8	27	12	38	44	51	25	36	34	18	48	17		321	20	65	69	87	82	35		321	0.307692	0.793103	2.34286		321	23.5294	44.2308	70.0855
337	33	42	31	39	41	36	57	43	75	27	109	33		337	64	81	98	79	184	60		337	0.790123	1.24051	3.06667		337	44.1379	55.3672	75.4098
368	40	66	53	65	64	56	88	79	84	38	82	31		368	93	131	152	135	166	69		368	0.709924	1.12593	2.4058		368	41.5179	52.9617	70.6383
369	2	89	0	75	75	57	123	74	59	94	56	80		369	2	164	198	131	115	174		369	0.0121951	1.51145	0.66092		369	1.20482	60.1824	39.7924
530	51	34	50	30	61	33	62	15	103	31	101	30		530	101	64	123	48	204	61		530	1.57812	2.5625	3.34426		530	61.2121	71.9298	76.9811
542	77	41	48	27	69	26	88	31	16	117	18	120		542	125	68	157	57	34	237		542	1.83824	2.75439	0.14346		542	64.7668	73.3645	12.5461
543	73	38	71	30	89	19	66	18	75	74	70	66		543	144	68	155	37	145	140		543	2.11765	4.18919	1.03571		543	67.9245	80.7292	50.8772
544	18	115	25	110	74	85	95	86	42	65	60	74		544	43	225	169	171	102	139		544	0.191111	0.988304	0.733813		544	16.0448	49.7059	42.3237
545	54	92	58	102	108	39	147	64	94	43	110	31		545	112	194	255	103	204	74		545	0.57732	2.47573	2.75676		545	36.6013	71.2291	73.3813
549	11	38	12	31	69	77	81	76	42	49	45	47		549	23	69	150	153	87	96		549	0.333333	0.980392	0.90625		549	25	49.505	47.541
550	41	11	44	9	44	56	34	52	23	45	25	30		550	85	20	78	108	48	75		550	4.25	0.722222	0.64		550	80.9524	41.9355	39.0244
552	37	46	53	66	68	66	36	37	43	51	46	44		552	90	112	104	103	89	95		552	0.803571	1.00971	0.936842		552	44.5545	50.2415	48.3696
554	97	27	178	43	9	102	11	98	65	72	75	72		554	275	70	20	200	140	144		554	3.92857	0.1	0.972222		554	79.7101	9.09091	49.2958
555	44	44	55	31	41	4	40	3	41	52	52	67		555	99	75	81	7	93	119		555	1.32	11.5714	0.781513		555	56.8966	92.0455	43.8679
557	44	78	40	62	9	105	4	92	40	13	44	13		557	84	140	13	197	84	26		557	0.6	0.0659898	3.23077		557	37.5	6.19048	76.3636
648	95	59	51	24	48	62	26	58	43	33	52	23		648	146	83	74	120	95	56		648	1.75904	0.616667	1.69643		648	63.7555	38.1443	62.9139
651					40	28	47	25	9	34	25	31		651	0	0	87	53	34	65		651		1.64151	0.523077		651		62.1429	34.3434
679	17	85	21	60	42	104	33	100	61	41	60	35		679	38	145	75	204	121	76		679	0.262069	0.367647	1.59211		679	20.765	26.8817	61.4213
734	31	37	37	28	42	38	52	31	83	45	76	49		734	68	65	94	69	159	94		734	1.04615	1.36232	1.69149		734	51.1278	57.6687	62.8458
736	35	62	58	67	42	10	53	6	36	7	38	12		736	93	129	95	16	74	19		736	0.72093	5.9375	3.89474		736	41.8919	85.5856	79.5699
A17	35	38	46	26	23	15	33	8	64	40	70	37		A17	81	64	56	23	134	77		A17	1.26562	2.43478	1.74026		A17	55.8621	70.8861	63.5071

## Sheet: Fig1b
	Intersects root/ crossline Trial: Soil Großbeeren; harvest: 03.01.2012
Line	rep 1				rep 2				rep 3
	Horizontal		Vertical		Horizontal		Vertical		Horizontal		Vertical								rep 1		rep 2		rep 3						% mycorrhization
	+Myc	- Myc	+Myc	- Myc	+Myc	- Myc	+Myc	- Myc	+Myc	- Myc	+Myc	- Myc							+Myc	- Myc	+Myc	- Myc	+Myc	- Myc					rep1	rep2	rep3
49	3	142			5	141	4	142	2	111	3	136						49	3	142	9	283	5	247				49	2.06897	3.08219	1.98413
144	3	134	0	115	2	120	1	87	6	146	0	90						144	3	249	3	207	6	236				144	1.19048	1.42857	2.47934
154	3	198	3	185	12	130	6	146	8	123	11	95						154	6	383	18	276	19	218				154	1.54242	6.12245	8.01688
163	5	88	7	114	0	155	0	128	3	150	8	167						163	12	202	0	283	11	317				163	5.60748	0	3.35366
174	3	111	5	114	3	135	5	127	2	132	5	121						174	8	225	8	262	7	253				174	3.43348	2.96296	2.69231
198	0	119	0	124	0	101	0	101	3	120	8	174						198	0	243	0	202	11	294				198	0	0	3.60656
213	4	149	2	73	0	154	0	154	3	146	3	145						213	6	222	0	308	6	291				213	2.63158	0	2.0202
239	0	119	0	88	0	200	0	68	0	81	2	93						239	0	207	0	268	2	174				239	0	0	1.13636
245	3	95	1	108	6	141	1	66	3	169	3	186						245	4	203	7	207	6	355				245	1.93237	3.27103	1.66205
263	4	138	2	139	4	84	0	109	15	125	16	149						263	6	277	4	193	31	274				263	2.12014	2.03046	10.1639
290	6	102	6	123	14	122	15	165	18	137	23	112						290	12	225	29	287	41	249				290	5.06329	9.17722	14.1379
310	2	134	3	131	0	108	1	128	4	138	3	152						310	5	265	1	236	7	290				310	1.85185	0.421941	2.3569
321	4	139	4	129	13	145	14	143	7	110	6	118						321	8	268	27	288	13	228				321	2.89855	8.57143	5.39419
337	38	167	29	144	5	157	4	155	12	143	7	113						337	67	311	9	312	19	256				337	17.7249	2.80374	6.90909
368	6	158	4	131	9	183	7	146	3	94	3	123						368	10	289	16	329	6	217				368	3.34448	4.63768	2.69058
369	8	151	2	114	2	120	3	130	12	130	5	118						369	10	265	5	250	17	248				369	3.63636	1.96078	6.41509
530	7	126	13	126	10	162	8	104	1	109	3	146						530	20	252	18	266	4	255				530	7.35294	6.33803	1.5444
542	22	162	21	118	30	156	36	148	28	142	19	172						542	43	280	66	304	47	314				542	13.3127	17.8378	13.0194
543	32	133	34	109	22	137	26	163	16	87	27	89						543	66	242	48	300	43	176				543	21.4286	13.7931	19.6347
544	14	144	6	139	3	136	1	156	0	148	0	112						544	20	283	4	292	0	260				544	6.60066	1.35135	0
545	9	138	8	203	13	182	10	167	6	164	5	128						545	17	341	23	349	11	292				545	4.7486	6.1828	3.63036
549	1	98	3	154	6	91	5	129	2	113	5	131						549	4	252	11	220	7	244				549	1.5625	4.7619	2.78884
550	14	107	10	103	0	102	7	127	3	116	8	121						550	24	210	7	229	11	237				550	10.2564	2.9661	4.43548
552	2	109	5	154	0	104	0	93	2	102	3	117						552	7	263	0	197	5	219				552	2.59259	0	2.23214
554	3	153	3	144	3	185			1	116	0	129						554	6	297	3	185	1	245				554	1.9802	1.59574	0.406504
555	0	119	3	127	27	217	25	176	11	144	9	132						555	3	246	52	393	20	276				555	1.20482	11.6854	6.75676
557	1	100			2	82	5	158	15	151	13	127						557	1	100	7	240	28	278				557	0.990099	2.83401	9.15033
648	14	153	11	148	2	171	4	162	1	114	0	131						648	25	301	6	333	1	245				648	7.66871	1.76991	0.406504
651	6	161	9	133	3	109	4	125	18	131	20	127						651	15	294	7	234	38	258				651	4.85437	2.90456	12.8378
679	8	127	15	129	3	110	2	144	4	97	11	159						679	23	256	5	254	15	256				679	8.24373	1.9305	5.53506
734	3	105	1	85	2	20	0	23	7	120	8	121						734	4	190	2	43	15	241				734	2.06186	4.44444	5.85938
736	9	100	7	146	4	48	8	70	10	126	10	113						736	16	246	12	118	20	239				736	6.10687	9.23077	7.72201
A17	4	174	5	136	1	81	7	101	31	92	29	121						A17	9	310	8	182	60	213				A17	2.82132	4.21053	21.978
