# Supplementary material for: Is there genetic variation in mycorrhization of Medicago truncatula?
Source: PeerJ. 2017 Sep 7;5:e3713. doi: 10.7717/peerj.3713 (PMC5592082; doi:10.7717/peerj.3713)
Supplement: Supplemental Information 2 [file peerj-05-3713-s008.xlsx]

## Sheet: RSA
100 µM Pi					3 µM Pi
Ecotype	root length	No.lateral roots			Ecotype	root length	No.lateral roots
49 +P (1)	10.8807	1.25			49 -P (1)	11.7706	0
49 +P (2)	12.0612	0.8			49 -P (2)	15.1818	0
49 +P (3)	11.3971	1			49 -P (3)	13.3417	0
144 +P (1)	13.873	1.83333			144 -P (3)	12.041	1.5
144 +P (2 )	10.6697	2.66667			144 -P (2)	12.3546	0.666667
144 +P (3)	11.7091	2.16667			144 -P (1)	11.5582	1.66667
154 +P (1)	9.36733	1			154 -P (1)	9.01931	3.4
154 +P (2)	8.95856	0.166667			154 -P (3)	9.88487	1.33333
154 +P (3)	6.47679	1			154 -P (2)	8.29563	1.5
163 +P (1)	10.0783	0.333333			163 -P (1)	8.10845	0.5
163 +P (2)	9.92459	0.6			163 -P (2)	8.10217	2.4
163 +P (3)	8.74518	0.5			163 -P (3)	7.50746	3.4
174 +P (1)	10.5003	0.833333			174 -P (1)	11.9782	0.2
174 +P (2)	10.059	0.6			174 -P (2)	9.40077	1
174 +P (3)	12.1774	0.6			174 -P (3)	10.5846	1.66667
198 +P (1)	10.7414	2.2			198 -P (1)	10.8539	0.833333
198 +P (2)	10.7206	2.33333			198 -P (2)	10.4902	2.4
198 +P (3)	10.0345	4.33333			198 -P (3)	12.4055	1.5
213 +P (1)	6.42933	1.25			213 -P (1)	6.62408	3
213 +P (2)	6.91535	2.25			213 -P (2)	6.89213	3.5
213 +P (3)	7.78477	2.6			213 -P (3)	7.4059	4
239 +P (1)	8.94698	0			239 -P (1)	8.46143	0
239 +P (2)	8.94689	1			239 -P (2)	10.374	0
239 +P (3)	9.6257	0			239 -P (3)	8.6457	0
245 +P (1)	10.3146	1.4			245 -P (1)	11.3739	0
245 +P (2)	7.69691	0.25			245 -P (2)	10.5597	1
245 +P (3)	9.80938	0.833333			245 -P (3)	10.531	1.2
263 +P (1)	8.32989	0			263 -P (1)	10.3042	1.15
263 +P (2)	9.73291	0			263 -P (2)	11.1976	1.5
263 +P (3)	9.26286	0			263 -P (3)	9.81461	2.33333
290 +P (1)	9.18975	2.2			290 -P (1)	8.84828	0.833333
290 +P (2)	9.75264	0.4			290 -P (2)	7.95035	2.25
290 +P (3)	9.35194	1.2			290 -P (3)	9.68795	0.2
310 +P (1)	9.89479	0.4			310 -P (1)	9.56711	0
310 +P (2)	11.3397	0.166667			310 -P (2)	11.945	0.75
321 +P (1)	10.047	2.33333			321 -P (1)	11.2745	1.4
321 +P (2)	10.0504	1.75			321 -P (2)	11.816	3.33333
321 +P (3)	10.1253	0.5			321 -P (3)	12.7753	3.66667
337 +P (1)	9.94912	1			337 -P (1)	11.5101	0.333333
337 +P (2)	10.2286	0.166667			337 -P (2)	10.1888	1
337 +P (3)	11.3011	0.333333			337 -P (3)	10.6468	0.5
368+P (1)_N	7.44573	3.25			368 -P (1)	9.70289	1.8
368+P2_R1	5.93879	1.5			368 -P (2)	10.3204	1
368+P (3)	5.87705	2.2			368 -P (3)	9.81375	0
369 +P (1)	12.8696	0.833333			369 -P (1)	12.2548	1
369 +P (2)	13.9131	0.8			369 -P (2)	12.4755	0.666667
369 +P (3)	11.658	1.75			369 -P (3)	13.211	0
530 +P (1)	7.07014	1.75			530 -P (1)	8.7788	1.83333
530 +P (2)	7.73071	1.8			530 -P (2)	8.63275	1.4
542 +P (1)	10.3367	1.25			542 -P (1)	11.9062	0.2
542 +P (2)	11.1818	2			542 -P (2)	11.9116	1.5
542 +P (3)	10.9358	0.5			542 -P (3)	12.3729	0
543 +P (1)	4.87798	0			543 -P (1)	8.07957	0.333333
543 +P (2)	7.11106	0.666667			543 -P (2)	6.88881	1
543 +P (3)	7.75654	0.4			543 -P (3)	9.36066	0.2
544 +P (1)	8.88313	1.33333			544 -P (1)	8.66434	1.33333
544 +P (2)	7.95691	1.6			544 -P (2)	9.11103	1.2
544 +P (3)	8.10866	0.25			544 -P (3)	10.36	2
545 +P (1)	7.56266	0			545 -P (1)	7.83625	0
545 +P (2)	8.96447	0			545 -P (2)	6.97194	0.166667
545 +P (3)	8.85854	0.166667			545 -P (3)	8.08383	2.4
549 +P (1)	9.75524	0			549 -P (1)	11.5411	0
549 +P (2)	12.2558	0.166667			549 -P (2)	10.3474	0
549 +P (3)	9.62768	0			549 -P (3)	10.4905	0.833333
550 +P (1)	7.35433	0.5			550 -P (1)	7.46731	0
550 +P (2)	6.92906	0.4			550 -P (2)	7.12184	1.2
550 +P (3)	5.75363	0.6			550 -P (3)	7.35187	0.5
552 +P (1)	11.1496	1.75			552 -P (1)	8.64511	1.33333
552 +P (2)	9.99903	2			552 -P (2)	7.58083	1.5
552 +P (3)	7.38805	1			552 -P (3)	8.01471	0.2
554 +P (1)	12.1578	0.5			554 -P (1)	9.77778	0.333333
554 +P (2)	10.9922	1.33333			554 -P (2)	11.5718	0.333333
554 +P (3)	10.0289	0.166667			554 -P (3)	11.2829	0.6
555 +P (1)	7.02337	0			555 -P (1)	8.64903	0
555 +P (2)	8.70906	0.333333			555 -P (2)	8.38444	0
555 +P (3)	8.94988	0			555 -P (3)	8.81043	0.333333
648 +P (1)	7.07464	0			648 -P (1)	7.12645	0
648 +P (2)	8.22904	0.333333			648 -P (2)	7.0023	0
648 +P (3)	7.6662	0.166667			648 -P (3)	6.86681	0.666667
651 +P (1)	10.8307	1.66667			651 -P (1)	9.72303	0.833333
651 +P (2)	9.91479	1.66667			651 -P (2)	10.4196	1.5
651 +P (3)	9.80667	1.16667			651 -P (3)	11.0681	1.83333
679 +P (1)	8.57967	1.33333			679 -P (1)	10.6806	0.8
679 +P (2)	10.4516	0.8			679 -P (2)	7.77347	2.4
734 +P (1)	9.86865	0.5			734 -P (1)	10.4922	0
734 +P (2)	10.4044	0			734 -P (2)	11.1902	0
734 +P (3)	10.5823	0			734 -P (3)	8.81718	0
736 +P (1)	8.05364	0.166667			736 -P (1)	7.0264	0
736 +P (2)	6.33732	0.25			736 -P (2)	8.46045	0
736 +P (3)	8.78038	0			736 -P (3)	7.67757	0.333333
A17 +P (1)	7.52221	0.333333			A17 -P (1)	8.14084	3.33333
A17 +P (2)	9.29605	2.16667			A17 -P (2)	5.8425	2.4
A17 +P (3)	9.28029	1			A17 -P (3)	8.44739	3.8
