# Supplementary material for: Is there genetic variation in mycorrhization of Medicago truncatula?
Source: PeerJ. 2017 Sep 7;5:e3713. doi: 10.7717/peerj.3713 (PMC5592082; doi:10.7717/peerj.3713)
Supplement: Supplemental Information 3 [file peerj-05-3713-s009.xlsx]

## Sheet: Fig.3a - 20 % P
		163_1	163_2	163_3	163_4	163_5
	No. of fragments	5	15	6	5	13
	F%	80	86.67	83.33	40	61.54
	M%	12.4	26.8	28.67	0.4	6.62
	m%	15.5	30.92	34.4	1	10.75
	a%	73.55	64.83	79.07	30	69.77
	A%	9.12	17.37	22.67	0.12	4.62
		213_1	213_2	213_3	213_4	213_5
	No. of fragments	8	16	22	11	8
	F%	62.5	87.5	45.45	27.27	87.5
	M%	4.25	10.63	4.59	0.64	2.38
	m%	6.8	12.14	10.1	2.33	2.71
	a%	48.82	28.06	76.93	37.14	58.95
	A%	2.08	2.98	3.53	0.24	1.4
		368_1	368_2	368_3	368_4	368_5
	No. of fragments	12	19	8	12	16
	F%	83.33	31.58	75	58.33	68.75
	M%	22	0.95	12.13	8.83	18.19
	m%	26.4	3	16.17	15.14	26.45
	a%	82.01	91.67	80.93	94.81	64.6
	A%	18.04	0.87	9.81	8.38	11.75
		542_1	542_2	542_3	542_4	542_5
	No. of fragments	12	15	12	18	14
	F%	50	60	83.33	50	71.43
	M%	12.67	7.2	14.83	9.61	30.79
	m%	25.33	12	17.8	19.22	43.1
	a%	97.76	42.22	66.07	90.46	83.64
	A%	12.38	3.04	9.8	8.69	25.75
		555_1	555_2	555_3	555_4	555_5
	No. of fragments	6	10	5	10	11
	F%	50	20	60	100	63.64
	M%	1.83	3.5	1.4	55.3	7
	m%	3.67	17.5	2.33	55.3	11
	a%	68.18	92.86	38.57	90.89	74.68
	A%	1.25	3.25	0.54	50.26	5.23
		A17_1	A17_2	A17_3	A17_4	A17_5
	No. of fragments	6	6	13	4	4
	F%	83.33	100	84.62	75	100
	M%	13.67	31.83	12.62	3.75	43.75
	m%	16.4	31.83	14.91	5	43.75
	a%	50.12	90.58	78.11	66.67	50
	A%	6.85	28.83	9.85	2.5	21.88
																		*

## Sheet: Fig.3a - 100 % P
		163_1	163_2	163_3	163_4	163_5
	No. Of fragments	16	10	16	15	18
	F%	31.25	30	37.5	26.67	11.11
	M%	1.06	0.7	0.63	4.4	0.33
	m%	3.4	2.33	1.67	16.5	3
	a%	33.53	38.57	45	50	43.33
	A%	0.36	0.27	0.28	2.2	0.14
		213_1	213_2	213_3	213_4	213_5
	No. Of fragments	10	23	16	26	28
	F%	30	26.09	56.25	38.46	25
	M%	1.1	2.78	10.13	3.08	2.32
	m%	3.67	10.64	18	8	9.29
	a%	54.55	28.44	78.77	49	93.54
	A%	0.6	0.79	7.97	1.51	2.17
		368_1	368_2	368_3	368_4	368_5
	No. Of fragments	29	17	12	12	15
	F%	41.38	64.71	25	33.33	33.33
	M%	4.48	1.82	0.25	2.75	4.47
	m%	10.83	2.82	1	8.25	13.4
	a%	49.38	55.81	3.33	92.42	73.88
	A%	2.21	1.02	0.01	2.54	3.3
		542_1	542_2	542_3	542_4	542_5
	No.of fragments	18	17	27	17	31
	F%	38.89	29.41	62.96	23.53	61.29
	M%	9.67	0.76	7.93	4.29	14.71
	m%	24.86	2.6	12.59	18.25	24
	a%	78.28	43.85	64.11	97.26	76.25
	A%	7.57	0.34	5.08	4.18	11.22
		555_1	555_2	555_3	555_4	555_5
	No.of.fragments	25	15	6	7	17
	F%	32	26.67	66.67	42.86	35.29
	M%	1.64	2.47	17.67	1.57	4.47
	m%	5.13	9.25	26.5	3.67	12.67
	a%	82.2	57.03	64.15	45.45	49.47
	A%	1.35	1.41	11.33	0.71	2.21
		A17_1	A17_2	A17_3	A17_4	A17_5
	No. of fragments	21	20	11	7	17
	F%	42.86	35	27.27	28.57	29.41
	M%	4.14	0.75	0.27	0.29	0.53
	m%	9.67	2.14	1	1	1.8
	a%	70.69	54.67	23.33	10	56.67
	A%	2.93	0.41	0.06	0.03	0.3

## Sheet: Fig.3b+c - 20 % P
Target	Sample	Cq			Target	Sample	Cq			Target	Sample	Cq
His3	A17_1	20.9446			His3	213_3	20.7844			His3	542_3	20.3531
His3	A17_1	20.7105			His3	213_3	20.5835			His3	542_3	20.2147
His3	A17_1	20.9535			His3	213_3	20.7561			His3	542_3	20.3031
His3	A17_2	20.3779			His3	213_5	20.7089			His3	542_4	21.1399
His3	A17_2	20.4922			His3	213_5	20.584			His3	542_4	21.0101
His3	A17_2	20.3487			His3	213_5	20.2541			His3	542_4	19.914
His3	A17_5	21.1657			His3	368_1	21.2627			His3	555_3	21.8469
His3	A17_5	20.7161			His3	368_1	20.6767			His3	555_3	21.8402
His3	A17_5	20.8448			His3	368_1	20.5968			His3	555_3	21.6082
His3	163_1	21.0634			His3	368_2	20.7817			His3	555_4	20.6682
His3	163_1	21.1715			His3	368_2	20.7231			His3	555_4	20.7167
His3	163_1	20.8929			His3	368_2	20.3354			His3	555_4	20.3295
PT4	A17_1	23.2469			PT4	213_3	23.6715			PT4	542_3	23.8968
PT4	A17_1	23.4402			PT4	213_3	23.2405			PT4	542_3	23.868
PT4	A17_1	23.1709			PT4	213_3	22.8881			PT4	542_3	23.58
PT4	A17_2	23.4435			PT4	213_5	24.3526			PT4	542_4	22.9931
PT4	A17_2	23.4179			PT4	213_5	24.1462			PT4	542_4	23.0291
PT4	A17_2	23.5852			PT4	213_5	24.1704			PT4	542_4	23.4668
PT4	A17_5	23.2104			PT4	368_1	23.4608			PT4	555_3	24.357
PT4	A17_5	23.1263			PT4	368_1	23.2857			PT4	555_3	24.5045
PT4	A17_5	22.9028			PT4	368_1	23.0739			PT4	555_3	23.7597
PT4	163_1	22.4335			PT4	368_2	24.1818			PT4	555_4	22.2865
PT4	163_1	22.1857			PT4	368_2	24.1406			PT4	555_4	21.9606
PT4	163_1	22.6992			PT4	368_2	24.1247			PT4	555_4	22.1059
B-tub	A17_1	26.5434			B-tub	213_3	28.4613			B-tub	542_3	29.3123
B-tub	A17_1	26.2067			B-tub	213_3	27.6798			B-tub	542_3	29.031
B-tub	A17_1	26.2693			B-tub	213_3	27.5199			B-tub	542_3	29.5268
B-tub	A17_2	27.5767			B-tub	213_5	31.8169			B-tub	542_4	29.8005
B-tub	A17_2	27.9295			B-tub	213_5	31.7514			B-tub	542_4	30.0812
B-tub	A17_2	28.5601			B-tub	213_5	32.0795			B-tub	542_4	30.1366
B-tub	A17_5	28.1571			B-tub	368_1	33.7532			B-tub	555_3	30.1977
B-tub	A17_5	28.0859			B-tub	368_1	33.1817			B-tub	555_3	29.0142
B-tub	A17_5	28.1813			B-tub	368_1	33.08			B-tub	555_3	28.5452
B-tub	163_1	27.5543			B-tub	368_2	30.0382			B-tub	555_4	27.3134
B-tub	163_1	27.8279			B-tub	368_2	30.068			B-tub	555_4	27.3823
B-tub	163_1	27.7883			B-tub	368_2	29.9615			B-tub	555_4	26.9869
His3	163_2	21.1625			His3	368_4	31.7218			His3	555_5	21.403
His3	163_2	20.7805			His3	368_4	31.1619			His3	555_5	20.8559
His3	163_2	21.0134			His3	368_4	31.5704			His3	555_5	20.6776
His3	163_3	21.0489			His3	368_5	20.8833			PT4	555_5	22.954
His3	163_3	20.7842			His3	368_5	20.7876			PT4	555_5	22.3681
His3	163_3	20.6411			His3	368_5	20.2622			PT4	555_5	22.3027
His3	163_4	20.5915			His3	542_1	20.7101			B-tub	555_5	34.6332
His3	163_4	20.1457			His3	542_1	20.3087			B-tub	555_5	34.0086
His3	163_4	20.2739			His3	542_1	20.4765			B-tub	555_5	33.4019
His3	213_1	21.2062			His3	542_2	20.0329
His3	213_1	20.39			His3	542_2	20.1912
His3	213_1	20.0608				542_2	20.0545
PT4	163_2	22.9337			PT4	368_4	34.2613
PT4	163_2	22.9233			PT4	368_4	35.1784
PT4	163_2	22.6569			PT4	368_4	33.7028
PT4	163_3	22.9061			PT4	368_5	22.1359
PT4	163_3	22.6744			PT4	368_5	22.1626
PT4	163_3	22.8608			PT4	368_5	22.3894
PT4	163_4	22.3308			PT4	542_1	25.3763
PT4	163_4	22.3315			PT4	542_1	25.483
PT4	163_4	22.109			PT4	542_1	25.2808
PT4	213_1	24.1612			PT4	542_2	23.1633
PT4	213_1	23.2303			PT4	542_2	22.837
PT4	213_1	22.8942			PT4	542_2	23.0344
B-tub	163_2	27.2279			B-tub	368_4
B-tub	163_2	26.9244			B-tub	368_4
B-tub	163_2	27.0467			B-tub	368_4
B-tub	163_3	27.0087			B-tub	368_5	29.6778
B-tub	163_3	27.1672			B-tub	368_5	29.625
B-tub	163_3	27.2354			B-tub	368_5	29.2415
B-tub	163_4	26.9989			B-tub	542_1	31.4189
B-tub	163_4	26.4461			B-tub	542_1	31.5367
B-tub	163_4	26.5244			B-tub	542_1	31.6486
B-tub	213_1	27.0322			B-tub	542_2	28.2685
B-tub	213_1	27.2645			B-tub	542_2	28.5805
B-tub	213_1	26.9356			B-tub	542_2	28.5843

## Sheet: Fig. 3b+c - 100 % P
Target	Sample	Cq			Target	Sample	Cq			Target	Sample	Cq
His3	A17_1	21.3745			His3	213_1	22.0954			His3	542_1	21.168
His3	A17_1	21.2453			His3	213_1	22.0043			His3	542_1	21.0472
His3	A17_1				His3	213_1	22.1208			His3	542_1	21.3951
His3	A17_3	23.7861			His3	213_2	22.1057			His3	542_2	21.0759
His3	A17_3	21.7737			His3	213_2	22.271			His3	542_2	21.3819
His3	A17_3	21.6562			His3	213_2	22.1312			His3	542_2	21.2696
His3	A17_4	22.1638			His3	213_3	22.2096			His3	542_3	21.2548
His3	A17_4	21.9714			His3	213_3	22.0705			His3	542_3	21.0399
His3	A17_4	22.2203			His3	213_3	22.1923			His3	542_3	21.0649
His3	A17_5	22.0788			His3	213_5	23.0646			PT4	542_1	24.5705
His3	A17_5	22.1838			His3	213_5	22.4439			PT4	542_1	24.7338
His3	A17_5	22.0197			His3	213_5	22.0999			PT4	542_1	24.6672
PT4	A17_1	26.0103			PT4	213_1	26.7939			PT4	542_2	24.2036
PT4	A17_1	25.8896			PT4	213_1	26.7881			PT4	542_2	24.2008
PT4	A17_1	25.8096			PT4	213_1	26.6145			PT4	542_2	24.181
PT4	A17_3	26.4099			PT4	213_2	25.8745			PT4	542_3	25.4929
PT4	A17_3	26.1487			PT4	213_2	25.8832			PT4	542_3	25.4646
PT4	A17_3	26.3129			PT4	213_2	26.0182			PT4	542_3	25.8182
PT4	A17_4	27.6748			PT4	213_3	25.6716			B-tub	542_1	30.3648
PT4	A17_4	27.746			PT4	213_3	26.0416			B-tub	542_1	30.083
PT4	A17_4	27.7513			PT4	213_3	25.8557			B-tub	542_1	30.9629
PT4	A17_5	26.9567			PT4	213_5	28.3241			B-tub	542_2	27.2703
PT4	A17_5	26.801			PT4	213_5	27.1621			B-tub	542_2	27.852
PT4	A17_5	27.1369			PT4	213_5	27.3263			B-tub	542_2	27.4673
B-tub	A17_1	31.6113			b-tub	213_1	32.0266			B-tub	542_3	30.7532
B-tub	A17_1	31.371			b-tub	213_1	32.2563			B-tub	542_3	30.3658
B-tub	A17_1	31.7447			b-tub	213_1	31.9134			B-tub	542_3	30.1568
B-tub	A17_3	31.0424			b-tub	213_2	30.3339			His3	555_1	21.9336
B-tub	A17_3	30.7872			b-tub	213_2	30.4742			His3	555_1
B-tub	A17_3	31.2089			b-tub	213_2	30.3062			His3	555_1	21.7306
B-tub	A17_4	33.3477			b-tub	213_3	30.9236			His3	555_3	20.9234
B-tub	A17_4	32.6349			b-tub	213_3	30.6203			His3	555_3	20.7857
B-tub	A17_4	33.19			b-tub	213_3	30.8423			His3	555_3	20.4321
B-tub	A17_5	32.0181			b-tub	213_5				His3	555_5	20.6996
B-tub	A17_5	32.776			b-tub	213_5				His3	555_5	20.5408
B-tub	A17_5	32.1523			b-tub	213_5				His3	555_5	20.6507
His3	163_1	22.9044			His3	368_1	23.2187			PT4	555_1	24.0001
His3	163_1	22.3329			His3	368_1	22.5176			PT4	555_1	24.0204
His3	163_1	22.3427			His3	368_1	22.7469			PT4	555_1	23.8312
His3	163_2	22.6303			His3	368_2	22.8898			PT4	555_3	23.8106
His3	163_2	22.1754			His3	368_2	22.4272			PT4	555_3	23.5921
His3	163_2	21.5872			His3	368_2	22.2333			PT4	555_3	23.7641
His3	163_3	21.9973			His3	368_4	24.3494			PT4	555_5	24.1822
His3	163_3	21.5611			His3	368_4	23.69			PT4	555_5	24.2105
His3	163_3	21.2892			His3	368_4	24.0874			PT4	555_5	24.1831
His3	163_4	21.3146			His3	368_5	21.9589			B-tub	555_1	28.7777
His3	163_4	21.611			His3	368_5	22.106			B-tub	555_1	28.4391
His3	163_4	21.8436			His3	368_5	22.1993			B-tub	555_1	28.7544
PT4	163_1	25.0992			PT4	368_1	26.3451			B-tub	555_3	27.3026
PT4	163_1	24.7799			PT4	368_1	25.5324			B-tub	555_3	27.4473
PT4	163_1	24.5149			PT4	368_1	25.1387			B-tub	555_3	27.517
PT4	163_2	26.4531			PT4	368_2	25.4729			B-tub	555_5	27.359
PT4	163_2	26.3375			PT4	368_2	24.4115			B-tub	555_5	27.2247
PT4	163_2	26.4051			PT4	368_2	23.9324			B-tub	555_5	27.5839
PT4	163_3	26.6937			PT4	368_4	26.2624
PT4	163_3	26.6375			PT4	368_4	26.1292
PT4	163_3	26.3359			PT4	368_4	25.6045
PT4	163_4	26.6765			PT4	368_5	25.6518
PT4	163_4	26.5232			PT4	368_5	25.3677
PT4	163_4	27.249			PT4	368_5	25.6466
B-tub	163_1	29.3858			b-tub	368_1	32.7583
B-tub	163_1	29.4657			b-tub	368_1	32.1167
B-tub	163_1	29.593			b-tub	368_1	32.1502
B-tub	163_2	31.5588			b-tub	368_2	30.2878
B-tub	163_2	31.3535			b-tub	368_2	30.2694
B-tub	163_2	31.2181			b-tub	368_2	28.9571
B-tub	163_3	31.2391			b-tub	368_4	31.5152
B-tub	163_3	30.9183			b-tub	368_4	31.4401
B-tub	163_3	32.0587			b-tub	368_4	32.2778
B-tub	163_4	30.1999			b-tub	368_5	30.0536
B-tub	163_4	30.3354			b-tub	368_5	30.329
B-tub	163_4	30.2577			b-tub	368_5	30.1497
