# Supplementary material for: Is there genetic variation in mycorrhization of Medicago truncatula?
Source: PeerJ. 2017 Sep 7;5:e3713. doi: 10.7717/peerj.3713 (PMC5592082; doi:10.7717/peerj.3713)
Supplement: Supplemental Information 4 [file peerj-05-3713-s010.xlsx]

## Sheet: Fig. 4a
Sample	Infected	Non-infected
A17-1	7.39	11.47
A17-2	8.13	8.74
A17-3	7.81	10.66
A17-4	8.81	11.54
163-1	3.46	10.22
163-2	4.64	10.93
163-3	5.33	11.9
163-4	7.82	12.04
213-1	6.27	14.75
213-2	7.68	14.07
213-3	4.76	13.05
213-4	5.31	13.49
368-1	14.03	16.07
368-2	10.94	10.78
368-3	12.84	11.65
368-4	13.52	11.74
542-1	11.47	14.97
542-2	9.4	11.87
542-3	5.25	16.07
542-4	11.05	17.36
555-1	4.46	9.21
555-2	3.9	11.85
555-3	4.9	13.49
555-4	4	8.15

## Sheet: Fig. 4b-non-infected
	Target	Sample	Cq		Target	Sample	Cq
	His3	A17_1	20.205		AeM	A17_1	33.7794
	His3	A17_1	20.5924		AeM	A17_1	33.2942
	His3	A17_1	20.142		AeM	A17_1	33.592
	His3	A17_2	24.1184		AeM	A17_2	36.4659
	His3	A17_2	23.6843		AeM	A17_2	34.2757
	His3	A17_2	23.5189		AeM	A17_2	34.9932
	His3	A17_4	24.1487		AeM	A17_4	33.905
	His3	A17_4	23.9631		AeM	A17_4	33.4199
	His3	A17_4	23.505
	His3	163_1	24.0303		AeM	163_1	35.1391
	His3	163_1	23.4617		AeM	163_2	33.3403
	His3	163_1	22.9416		AeM	163_2	33.4738
	His3	163_2	26.4915		AeM	163_3	35.5955
	His3	163_2	23.8361		AeM	163_3	35.9872
	His3	163_3	23.4431		AeM	163_3	35.9922
	His3	163_3	23.4115		AeM	163_4	34.5366
	His3	163_3	23.2338		AeM	163_4	35.0333
	His3	163_4	23.8828		AeM	163_4	34.6981
	His3	213_1	24.1172		AeM	213_1	33.4469
	His3	213_1	23.9773		AeM	213_1	33.6353
	His3	213_1	16.59		AeM	213_2	35.0401
	His3	213_2	24.3261		AeM	213_2	35.6314
	His3	213_2	23.9206		AeM	213_2	35.5507
	His3	213_2	23.4289		AeM	213_3	35.2667
	His3	213_3	24.0381		AeM	213_3	35.8887
	His3	213_3	23.8494		AeM	213_3	36.0247
	His3	213_4	24.8029		AeM	213_4	35.6895
	His3	213_4	26.0488
	His3	368_1	25.7238		AeM	368_1	35.0536
	His3	368_1	25.198		AeM	368_1	35.9735
	His3	368_1	25.4236		AeM	368_1	35.1397
	His3	368_2	24.9531		AeM	368_2	37.0082
	His3	368_2	25.2261		AeM	368_3	35.8619
	His3	368_3	25.6487		AeM	368_3	36.3448
	His3	368_3	25.1946		AeM	368_3	34.3207
	His3	542_1	24.6176		AeM	542_1	34.7768
	His3	542_1	24.3923		AeM	542_1	35.5841
	His3	542_1	24.3525		AeM	542_2	34.7867
	His3	542_2	23.4881		AeM	542_2	35.1816
	His3	542_2	23.6619		AeM	542_2	34.6458
	His3	542_2	24.7337		AeM	542_3	34.8415
	His3	542_3	25.8241
	His3	542_3	25.5757
	His3	542_3	25.5181
	His3	542_4	24.5541
	His3	542_4	24.1509
	His3	542_4	24.1371
	His3	555_1	25.0811		AeM	555_1	32.5403
	His3	555_1	25.428		AeM	555_2	29.9399
	His3	555_1	25.2724		AeM	555_4	25.1557
	His3	555_2	25.5119
	His3	555_2	25.6399
	His3	555_2	25.8883
	His3	555_3	25.3595
	His3	555_3	25.2009
	His3	555_3	25.4398
	His3	555_4	25.1465
	His3	555_4	25.2601
	His3	555_4	25.181
					SYBR	His3	Unkn		G07				542_3	26.016
					SYBR	His3	Unkn		G08				542_3	25.3555
					SYBR	His3	Unkn		G09				542_3	24.6743

## Sheet: Fig. 4b-infected
	Target	Sample	Cq		Target	Sample	Cq
	His3	A17_1	20.0362		AeM	A17_1	28.2822
	His3	A17_2	20.4991		AeM	A17_1	28.3074
	His3	A17_2	19.8464		AeM	A17_1	28.2605
	His3	A17_3	20.4699		AeM	A17_2	26.1539
	His3	A17_3	20.5234		AeM	A17_2	25.7276
	His3	A17_3	20.1447		AeM	A17_2	25.6645
	His3	A17_4	20.6177		AeM	A17_3	26.1668
					AeM	A17_3	25.8916
					AeM	A17_3	26.1746
					AeM	A17_4	27.4858
					AeM	A17_4	27.8247
					AeM	A17_4	27.5951
	His3	163_1	21.9056		AeM	163_1	21.3518
	His3	163_1	21.6681		AeM	163_1	21.1466
	His3	163_2	20.9489		AeM	163_1	20.7124
	His3	163_2	21.0803		AeM	163_2	20.6022
	His3	163_2	21.0905		AeM	163_2	20.5295
	His3	163_3	22.0818		AeM	163_2	20.993
	His3	163_3	22.0307		AeM	163_3	22.3349
	His3	163_3	22.0252		AeM	163_3	21.5337
	His3	163_4	20.8573		AeM	163_3	21.7077
	His3	163_4	20.7959		AeM	163_4	20.1534
					AeM	163_4	20.2278
					AeM	163_4	20.0203
	His3	213_1	21.0155		AeM	213_1	21.0312
	His3	213_1	21.1292		AeM	213_1	20.8408
	His3	213_1	21.1573		AeM	213_1	21.1427
	His3	213_2	22.2859		AeM	213_2	22.8661
	His3	213_2	21.8284		AeM	213_2	23.1069
	His3	213_2	21.5033		AeM	213_2	22.259
	His3	213_3	21.4411		AeM	213_3	21.5169
	His3	213_3	22.0463		AeM	213_3	21.6568
	His3	213_3	20.3875		AeM	213_3	20.6338
	His3	213_4	20.9063		AeM	213_4	21.6187
	His3	213_4	21.1728		AeM	213_4	21.4178
					AeM	213_4	21.9774
	His3	368_1	21.7487		AeM	368_1	26.9369
	His3	368_1	20.9436		AeM	368_1	26.2302
	His3	368_1	20.6864		AeM	368_1	26.0637
	His3	368_2	21.3103		AeM	368_2	27.6413
	His3	368_3	20.8165		AeM	368_2	27.9024
	His3	368_3	20.6353		AeM	368_2	28.0861
	His3	368_3	20.1324		AeM	368_3	27.7928
	His3	368_4	21.2305		AeM	368_3	27.6268
					AeM	368_3	27.379
					AeM	368_4	27.3233
					AeM	368_4	27.2111
					AeM	368_4	27.3791
	His3	542_1	22.5436		AeM	542_1	28.2647
	His3	542_1	22.471		AeM	542_1	28.5941
	His3	542_2	21.3273		AeM	542_1	28.3788
	His3	542_2	21.1191		AeM	542_2	26.2038
	His3	542_3	21.3477		AeM	542_2	25.0153
	His3	542_3	21.446		AeM	542_2	25.0604
					AeM	542_3	30.5892
					AeM	542_3	30.9504
					AeM	542_3	31.0691
	His3	555_1	21.995		AeM	555_1	21.8265
	His3	555_1	22.0508		AeM	555_1	21.6715
	His3	555_1	21.8791		AeM	555_1	21.2756
	His3	555_2	21.6743		AeM	555_2	20.6536
	His3	555_2	21.9655		AeM	555_2	20.6066
	His3	555_2	21.3787		AeM	555_2	20.7788
	His3	555_3	22.7234		AeM	555_3	21.4204
	His3	555_3	22.461		AeM	555_3	21.3954
	His3	555_3	22.6718		AeM	555_3	21.3278
